# Supplementary material for: Case report: CD19-directed CAR-T cell therapy combined with BTK inhibitor and PD-1 antibody against secondary central nervous system lymphoma
Source: Front Immunol. 2022 Oct 5;13:983934. doi: 10.3389/fimmu.2022.983934 (PMC9581047; doi:10.3389/fimmu.2022.983934)
Supplement: Supplementary Figure 1 — Hematological indexes remained normal during the treatment process. [file DataSheet_1.zip]

Archive with 4 entries (4 files):
- Additional Figures/Figure S1.png
- Additional Figures/Figure S2.png
- Additional Figures/Figure S3.png
- Additional Figures/Figure S4.png
